# Supplementary material for: Bidialectalism and Bilingualism: Exploring the Role of Language Similarity as a Link Between Linguistic Ability and Executive Control
Source: Front Psychol. 2018 Oct 23;9:1997. doi: 10.3389/fpsyg.2018.01997 (PMC6206588; doi:10.3389/fpsyg.2018.01997)
Supplement: TABLE S1 — Evidence (BF10) for (and against) the effect of language similarity on each task. Values printed in bold indicate at least substantial evidence for (BF10 = 3), and values printed in gray against (BF10 = 0.33) the alternative hypothesis. [file Table_1.xlsx]

## Sheet: Table S1
Table S1
Evidence (BF10) for (and against) the Effect of Language Similarity on Each Task
Contrast	BF10	Error	Date Analysis Performed	Code
Lexical Decision (Accuracy)
Linear Trend	40.2	0.0066	Wed Jun 6 15:47:21 2018	666339f8dcd6
Sliding Contrast
Monolinguals:Bidialectals	0.71	0.0014	Wed Jun 6 15:48:04 2018	66631215d85f
Bidialectals:Similar Bilinguals	0.71	0.0017	Wed Jun 6 15:48:50 2018	66637c956a7a
Similar:Dissimilar Bilinguals	1.04	0.0014	Wed Jun 6 15:49:31 2018	66631eb70c54
Simple Contrast
Monolinguals:Similar Bilinguals	1.14	0.0014	Wed Jun 6 15:50:15 2018	66632f357b50
Monolinguals:Dissimilar Bilinguals	12.09	0.0017	Wed Jun 6 15:50:58 2018	666327c58e4a
Word Recognition (Accuracy)
Linear Trend	0.93	0.0016	Wed Jun 6 15:55:43 2018	666364638dd0
Sliding Contrast
Monolinguals:Bidialectals	1.15	0.0014	Wed Jun 6 15:56:28 2018	66633f3994ff
Bidialectals:Similar Bilinguals	0.86	0.0015	Wed Jun 6 15:57:10 2018	6663273e1855
Similar:Dissimilar Bilinguals	0.83	0.0015	Wed Jun 6 15:57:50 2018	6663221a591f
Simple Contrast
Monolinguals:Similar Bilinguals	0.56	0.0017	Wed Jun 6 15:58:33 2018	6663430a911
Monolinguals:Dissimilar Bilinguals	0.73	0.0015	Wed Jun 6 15:59:15 2018	66634c0d7c15
Verbal Fluency (Accuracy)
Linear Trend	1.19	0.0016	Wed Jun 6 16:02:26 2018	66633f15b9c7
Sliding Contrast
Monolinguals:Bidialectals	0.59	0.0017	Wed Jun 6 16:03:14 2018	66631d88a382
Bidialectals:Similar Bilinguals	0.59	0.0017	Wed Jun 6 16:04:03 2018	6663fe30587
Similar:Dissimilar Bilinguals	0.98	0.0014	Wed Jun 6 16:04:42 2018	66634d8a162c
Simple Contrast
Monolinguals:Similar Bilinguals	0.57	0.0018	Wed Jun 6 16:05:22 2018	66632db43026
Monolinguals:Dissimilar Bilinguals	0.9	0.0014	Wed Jun 6 16:06:02 2018	66636b8b1760
Lexical Decision (Speed)
Linear Trend	0.62	0.0021	Wed Jun 6 16:09:00 2018	66633d032898
Sliding Contrast
Monolinguals:Bidialectals	0.53	0.0013	Wed Jun 6 16:09:44 2018	6663338a56f
Bidialectals:Similar Bilinguals	0.55	0.0016	Wed Jun 6 16:10:27 2018	666348fcb38e
Similar:Dissimilar Bilinguals	0.54	0.0015	Wed Jun 6 16:11:06 2018	666371be48df
Simple Contrast
Monolinguals:Similar Bilinguals	0.56	0.0018	Wed Jun 6 16:11:46 2018	66633400aede
Monolinguals:Dissimilar Bilinguals	0.55	0.0015	Wed Jun 6 16:12:27 2018	6663718c0e72
Word Recognition (Speed)
Linear Trend	1.3	0.0016	Wed Jun 6 16:15:24 2018	6663fc355f8
Sliding Contrast
Monolinguals:Bidialectals	0.55	0.0012	Wed Jun 6 16:16:07 2018	666383d4fc
Bidialectals:Similar Bilinguals	0.72	0.0013	Wed Jun 6 16:16:50 2018	666334b48852
Similar:Dissimilar Bilinguals	0.51	0.0012	Wed Jun 6 16:17:29 2018	66634ce638bb
Simple Contrast
Monolinguals:Similar Bilinguals	0.91	0.0011	Wed Jun 6 16:18:10 2018	66635039a87a
Monolinguals:Dissimilar Bilinguals	0.77	0.0014	Wed Jun 6 16:18:50 2018	666346ce8e8b
Flanker
Linear Trend	0.63	0.002	Wed Jun 6 16:21:56 2018	6663771dfbe5
Sliding Contrast
Monolinguals:Bidialectals	0.92	0.0014	Wed Jun 6 16:22:39 2018	66633695cf5c
Bidialectals:Similar Bilinguals	0.86	0.0015	Wed Jun 6 16:23:22 2018	6663cfeda7c
Similar:Dissimilar Bilinguals	0.61	0.0018	Wed Jun 6 16:24:02 2018	66631042073b
Simple Contrast
Monolinguals:Similar Bilinguals	0.53	0.0012	Wed Jun 6 16:24:45 2018	6663ba73d63
Monolinguals:Dissimilar Bilinguals	0.65	0.0016	Wed Jun 6 16:25:26 2018	66639f7509d
Simon
Linear Trend	1.14	0.0017	Wed Jun 6 16:28:34 2018	66631936c84
Sliding Contrast
Monolinguals:Bidialectals	0.8	0.0015	Wed Jun 6 16:29:22 2018	666358a6560
Bidialectals:Similar Bilinguals	0.61	0.0017	Wed Jun 6 16:30:07 2018	66632912c787
Similar:Dissimilar Bilinguals	0.6	0.0017	Wed Jun 6 16:30:47 2018	66636ae3c1a0
Simple Contrast
Monolinguals:Similar Bilinguals	1.88	0.0014	Wed Jun 6 16:31:29 2018	66635fa4368b
Monolinguals:Dissimilar Bilinguals	0.96	0.0014	Wed Jun 6 16:32:09 2018	66633f0728b
Monitoring Figural
Linear Trend	0.62	0.002	Wed Jun 6 16:35:12 2018	66633cafcc21
Sliding Contrast
Monolinguals:Bidialectals	0.64	0.0017	Wed Jun 6 16:35:55 2018	666372d73680
Bidialectals:Similar Bilinguals	0.62	0.0018	Wed Jun 6 16:36:37 2018	666354ee1cfb
Similar:Dissimilar Bilinguals	0.8	0.0015	Wed Jun 6 16:37:16 2018	66633ceca0c5
Simple Contrast
Monolinguals:Similar Bilinguals	0.82	0.0016	Wed Jun 6 16:37:56 2018	66635140d660
Monolinguals:Dissimilar Bilinguals	0.57	0.0017	Wed Jun 6 16:38:37 2018	66634fd57df2
Monitoring Numerical
Linear Trend	1.85	0.0015	Wed Jun 6 16:41:38 2018	6663354c5ffb
Sliding Contrast
Monolinguals:Bidialectals	2.04	0.0012	Wed Jun 6 16:42:21 2018	666350d57119
Bidialectals:Similar Bilinguals	0.46	0.0016	Wed Jun 6 16:43:04 2018	666000000000
Similar:Dissimilar Bilinguals	0.57	0.0018	Wed Jun 6 16:43:41 2018	66634896bdb
Simple Contrast
Monolinguals:Similar Bilinguals	2.01	0.0011	Wed Jun 6 16:44:22 2018	66635d38169e
Monolinguals:Dissimilar Bilinguals	1.12	0.0011	Wed Jun 6 16:45:02 2018	66636c8e6f5d
Mixing Figural
Linear Trend	0.78	0.0019	Wed Jun 6 16:48:06 2018	66633092dd8c
Sliding Contrast
Monolinguals:Bidialectals	1.41	0.0012	Wed Jun 6 16:48:51 2018	666358a078a6
Bidialectals:Similar Bilinguals	0.62	0.0018	Wed Jun 6 16:49:35 2018	666316b99ae2
Similar:Dissimilar Bilinguals	0.87	0.0015	Wed Jun 6 16:50:14 2018	66637155a2ad
Simple Contrast
Monolinguals:Similar Bilinguals	2.91	0.0012	Wed Jun 6 16:50:55 2018	66631844ca8a
Monolinguals:Dissimilar Bilinguals	0.7	0.0016	Wed Jun 6 16:51:35 2018	6663790f78cd
Mixing Numerical
Linear Trend	0.8	0.0006	Wed Jun 6 17:21:19 2018	66635cf220c2
Sliding Contrast
Monolinguals:Bidialectals	0.59	0.0006	Wed Jun 6 17:28:02 2018	666347060bdc
Bidialectals:Similar Bilinguals	0.57	0.0005	Wed Jun 6 17:34:45 2018	66633e7f1628
Similar:Dissimilar Bilinguals	0.57	0.0006	Wed Jun 6 17:40:42 2018	66631453a255
Simple Contrast
Monolinguals:Similar Bilinguals	0.58	0.0004	Wed Jun 6 17:47:00 2018	66634c9c858f
Monolinguals:Dissimilar Bilinguals	0.76	0.0124	Wed Jun 6 17:53:21 2018	666324f453
Shifting Figural
Linear Trend	0.64	0.002	Wed Jun 6 17:56:10 2018	66634d62174c
Sliding Contrast
Monolinguals:Bidialectals	0.61	0.0016	Wed Jun 6 17:56:51 2018	6663393d5376
Bidialectals:Similar Bilinguals	1.47	0.0011	Wed Jun 6 17:57:31 2018	666357e28bcc
Similar:Dissimilar Bilinguals	1.65	0.0012	Wed Jun 6 17:58:07 2018	666333d84e95
Simple Contrast
Monolinguals:Similar Bilinguals	0.58	0.0014	Wed Jun 6 17:58:45 2018	66632e28778b
Monolinguals:Dissimilar Bilinguals	0.66	0.0016	Wed Jun 6 17:59:23 2018	666344337ec2
Shifting Numerical
Linear Trend	0.63	0.0021	Wed Jun 6 18:02:12 2018	6663613ae558
Sliding Contrast
Monolinguals:Bidialectals	0.57	0.0018	Wed Jun 6 18:02:53 2018	6663737f6c77
Bidialectals:Similar Bilinguals	0.52	0.0012	Wed Jun 6 18:03:33 2018	6663598db36a
Similar:Dissimilar Bilinguals	0.65	0.0017	Wed Jun 6 18:04:09 2018	66637435f1c6
Simple Contrast
Monolinguals:Similar Bilinguals	0.54	0.0015	Wed Jun 6 18:04:48 2018	666330091c3f
Monolinguals:Dissimilar Bilinguals	0.52	0.0013	Wed Jun 6 18:05:26 2018	66632577e05a
Working Memory Figural
Linear Trend	0.64	0.002	Wed Jun 6 18:08:15 2018	66632570807f
Sliding Contrast
Monolinguals:Bidialectals	3.81	0.0014	Wed Jun 6 18:08:55 2018	6663573d587f
Bidialectals:Similar Bilinguals	0.58	0.0018	Wed Jun 6 18:09:35 2018	66632333310
Similar:Dissimilar Bilinguals	0.72	0.0015	Wed Jun 6 18:10:11 2018	66633ebc6c01
Simple Contrast
Monolinguals:Similar Bilinguals	1.31	0.0013	Wed Jun 6 18:10:49 2018	66631e8106f5
Monolinguals:Dissimilar Bilinguals	0.6	0.0016	Wed Jun 6 18:11:28 2018	666332a4103c
Working Memory Numerical
Linear Trend	1.4	0.0016	Wed Jun 6 18:14:18 2018	66632561f680
Sliding Contrast
Monolinguals:Bidialectals	1.07	0.0014	Wed Jun 6 18:14:59 2018	6663455f3d0c
Bidialectals:Similar Bilinguals	0.56	0.0018	Wed Jun 6 18:15:39 2018	6.66e+78
Similar:Dissimilar Bilinguals	0.57	0.0014	Wed Jun 6 18:16:15 2018	66634b20fbb8
Simple Contrast
Monolinguals:Similar Bilinguals	0.86	0.0016	Wed Jun 6 18:16:53 2018	666370ef0f7f
Monolinguals:Dissimilar Bilinguals	1.29	0.0106	Wed Jun 6 18:17:31 2018	66632cf38526
Note. Values printed in bold indicate at least substantial evidence for (BF10 ≥ 3), and values printed in grey against (BF10 ≤ 0.33) the alternative hypothesis.
