# Supplementary material for: Bidialectalism and Bilingualism: Exploring the Role of Language Similarity as a Link Between Linguistic Ability and Executive Control
Source: Front Psychol. 2018 Oct 23;9:1997. doi: 10.3389/fpsyg.2018.01997 (PMC6206588; doi:10.3389/fpsyg.2018.01997)
Supplement: TABLE S2 — Evidence (BF10) for (and against) a linear effect of the continuous language demographic variables on each ability. Values printed in bold indicate at least substantial evidence for (BF10 = 3), and values printed in gray against (BF10 = 0.33) the alternative hypothesis. [file Table_2.xlsx]

## Sheet: Table S2
Table S2
Evidence (BF10) for (and against) a linear effect of the continuous language demographic variables on each ability.
Continuous Predictor	BF10	Error	Date Analysis Performed	Code
Linguistic Accuracy
AoA German	1.18444	0.00662079	Sat Jun 16 18:59:59 2018	73d4490d4ab
AoA Dialect	0.335899	0.00666443	Sat Jun 16 19:01:04 2018	73d1ed4ce8f
AoA L2	784.222	0.0142547	Sat Jun 16 18:56:42 2018	73dc9fe418
Proficiency German	0.367839	0.0336155	Sat Jun 16 19:07:38 2018	73d2a9b6be
Proficiency Dialect	0.309561	0.0407689	Sat Jun 16 19:08:51 2018	73d1f99d05a
Proficiency L2	104.47	0.00855627	Sat Jun 16 19:04:21 2018	73d5d852504
Non-L1 Usage	34.8313	0.00676982	Sat Jun 16 19:11:59 2018	73d5a1c2093
Language Number	1.09592	0.0197174	Sat Jun 16 19:15:08 2018	73d55b690e8
Language Number < 7	0.292505	0.00908073	Sat Jun 16 19:18:18 2018	73d125db591
Linguistic Speed
AoA German	0.293271	0.00666256	Sat Jun 16 19:24:12 2018	73d46148818
AoA Dialect	0.326267	0.00675371	Sat Jun 16 19:25:11 2018	73d55a464d1
AoA L2	0.459101	0.00934307	Sat Jun 16 19:21:18 2018	73d1eeac54b
Proficiency German	1.04544	0.0472602	Sat Jun 16 19:31:03 2018	73d60f62a19
Proficiency Dialect	0.602566	0.0185873	Sat Jun 16 19:32:15 2018	73d1b8aaf4e
Proficiency L2	0.279499	0.0101002	Sat Jun 16 19:28:08 2018	73d7f2e3267
Non-L1 Usage	0.265006	0.012605	Sat Jun 16 19:35:30 2018	73d74582750
Language Number	0.264938	0.0211342	Sat Jun 16 19:38:29 2018	73d1d2a2c0e
Language Number < 7	0.570557	0.00938114	Sat Jun 16 19:41:31 2018	73d2b201c78
Inhibition
AoA German	0.393459	0.00851671	Sat Jun 16 19:47:14 2018	73d26498d27
AoA Dialect	0.460299	0.0196785	Sat Jun 16 19:48:12 2018	73d7a1d80d6
AoA L2	0.36652	0.0142777	Sat Jun 16 19:44:23 2018	73d449a0c2e
Proficiency German	0.288295	0.0170977	Sat Jun 16 19:53:57 2018	73d261f000d
Proficiency Dialect	0.362278	0.00836977	Sat Jun 16 19:55:06 2018	73df939826
Proficiency L2	0.280609	0.0221998	Sat Jun 16 19:51:03 2018	73d5c19817b
Non-L1 Usage	0.271383	0.0133238	Sat Jun 16 19:58:09 2018	73d2a48e2f5
Language Number	0.270245	0.0446097	Sat Jun 16 20:01:12 2018	73d2eac8882
Language Number < 7	0.301165	0.00657996	Sat Jun 16 20:04:15 2018	73d4af2097f
Monitoring
AoA German	6.10744	0.012288	Sat Jun 16 20:10:06 2018	73d375be4a8
AoA Dialect	0.402041	0.0173581	Sat Jun 16 20:11:06 2018	73d4ec48754
AoA L2	0.572727	0.011919	Sat Jun 16 20:07:12 2018	73d48ef4ca3
Proficiency German	0.415376	0.00619617	Sat Jun 16 20:16:56 2018	73d4aa9a887
Proficiency Dialect	0.362529	0.0111931	Sat Jun 16 20:18:04 2018	73d773e3712
Proficiency L2	0.307205	0.00815002	Sat Jun 16 20:14:04 2018	73d5d94c4b5
Non-L1 Usage	1.68791	0.0101302	Sat Jun 16 20:21:03 2018	73d18ef332b
Language Number	0.634752	0.00887932	Sat Jun 16 20:24:02 2018	73d6b8f7b55
Language Number < 7	2.00169	0.00917084	Sat Jun 16 20:27:01 2018	73d189964d1
Mixing
AoA German	0.885377	0.0351725	Sat Jun 16 20:32:49 2018	73d1f98b7f4
AoA Dialect	0.448718	0.00814199	Sat Jun 16 20:33:49 2018	73d4d963d64
AoA L2	0.472228	0.00680931	Sat Jun 16 20:29:56 2018	73d212a4ae
Proficiency German	8.23949	0.00943521	Sat Jun 16 20:39:33 2018	73d47bb1f41
Proficiency Dialect	0.449264	0.00638093	Sat Jun 16 20:40:40 2018	73d16059b15
Proficiency L2	0.363276	0.028076	Sat Jun 16 20:36:42 2018	73d45a79c24
Non-L1 Usage	1.54314	0.00673894	Sat Jun 16 20:43:40 2018	73d7f754bc4
Language Number	0.389104	0.0120964	Sat Jun 16 20:46:41 2018	73d6725676a
Language Number < 7	0.624287	0.0271066	Sat Jun 16 20:49:41 2018	73d482938f6
Shifting
AoA German	0.340327	0.0387571	Sat Jun 16 20:55:25 2018	73d7454c430
AoA Dialect	0.44863	0.00823131	Sat Jun 16 20:56:24 2018	73d367427d4
AoA L2	0.339884	0.00872391	Sat Jun 16 20:52:34 2018	73d22eb46b
Proficiency German	0.436165	0.00835366	Sat Jun 16 21:02:08 2018	73d74450e72
Proficiency Dialect	0.466663	0.0121573	Sat Jun 16 21:03:15 2018	73d3228acb1
Proficiency L2	0.33876	0.00984587	Sat Jun 16 20:59:16 2018	73d3c0ba159
Non-L1 Usage	0.461215	0.00694584	Sat Jun 16 21:06:14 2018	73d38b4501b
Language Number	0.344638	0.00931534	Sat Jun 16 21:09:14 2018	73d5034cb96
Language Number < 7	0.332437	0.011997	Sat Jun 16 21:12:13 2018	73d72c8cf86
WM Accuracy
AoA German	1.25835	0.00855118	Sat Jun 16 21:18:04 2018	73d50c64962
AoA Dialect	0.509655	0.00710156	Sat Jun 16 21:19:08 2018	73d1f10876
AoA L2	0.339872	0.0123148	Sat Jun 16 21:15:07 2018	73d641f6fba
Proficiency German	1.02341	0.00646579	Sat Jun 16 21:56:30 2018	73d2109f63f
Proficiency Dialect	0.485275	0.0168083	Sat Jun 16 22:42:17 2018	73d55bf34fd
Proficiency L2	0.496981	0.0196838	Sat Jun 16 21:22:25 2018	73d41117378
Non-L1 Usage	1.15093	0.0079512	Sat Jun 16 22:45:37 2018	73d4015a5c1
Language Number	1.30645	0.0330654	Sat Jun 16 22:48:59 2018	73d2490873a
Language Number < 7	2.69767	0.0169508	Sat Jun 16 22:52:26 2018	73d3fa41d0a
Note. Values printed in bold indicate at least substantial evidence for (BF10 ≥ 3), and values printed in grey against (BF10 ≤ 0.33) the alternative hypothesis.
